# Supplementary material for: Tunneling Nanotubes between Cells Migrating in ECM Mimicking Fibrous Environments
Source: Cancers (Basel). 2022 Apr 14;14(8):1989. doi: 10.3390/cancers14081989 (PMC9030013; doi:10.3390/cancers14081989)
Supplement: Supplementary file 1 [file cancers-14-01989-s001.zip]

Archive with 9 entries (8 files):
- cancers-1662948-supplementary/
- cancers-1662948-supplementary/S1.mp4
- cancers-1662948-supplementary/S2.mp4
- cancers-1662948-supplementary/S3.mp4
- cancers-1662948-supplementary/S4.mp4
- cancers-1662948-supplementary/S5.mp4
- cancers-1662948-supplementary/S6.mp4
- cancers-1662948-supplementary/S7.mp4
- cancers-1662948-supplementary/Supplementary Materials.pdf
